# Supplementary material for: A seven-gene prognostic signature predicts overall survival of patients with lung adenocarcinoma (LUAD)
Source: Cancer Cell Int. 2021 Jun 6;21:294. doi: 10.1186/s12935-021-01975-z (PMC8183047; doi:10.1186/s12935-021-01975-z)
Supplement: Supplementary file 1 — Additional file 1: Table S1: Source data underlying all figures in the analysis. [file 12935_2021_1975_MOESM1_ESM.xlsx]

## Sheet: Sheet1
SampleID	RNA-LC	RNA-N	OS_month	OS.E	sex	age	Smoking_status	pT	Pathologic_stage	Tumor_size
3439	3439LC	3439N	30.1667	0	Male	58	Former/current	T1a	IA	1.6
3338	3338LC	3338N	51.9	0	Female	67	Never	T2a	IIIA	6
3284	3284LC	3284N	50.3	0	Female	62	Never	T2a	IIIA	1.8
3255	3255LC	3255N	53.2667	0	Female	60	Never	T1a	IA	1.6
3246	3246LC	3246N	53.2667	0	Male	50	Former/current	T1a	IA	1.3
3244	3244LC	3244N	49.4333	0	Female	55	Never	T1a	IA	1.8
3238	3238LC	3238N	41.4	0	Male	55	Former/current	T1a	IA	3
1330	CHG021094	CHG021093	35.5	1	Male	58	Former/current	T1a	IIIA	1.5
1954	CHG021082	CHG021081	31.5	1	Male	74	Former/current	T2a	IIIA	3.5
2313	CHG021070	CHG021069	47.2333	0	Male	76	Never	T2a	IIIA	4
1626	CHG021064	CHG021063	25.7	1	Male	64	Former/current	T1b	IIIA	3
1664	CHG021066	CHG021065	58.9333	0	Female	37	Never	T1a	IIIA	1.4
1659	CHG021072	CHG021071	24	1	Male	61	Former/current	T2b	IIIA	5.7
2671	CHG021068	CHG021067	34	0	Male	65	Never	T1a	IIIA	1.5
1941	CHG021062	CHG021061	44	0	Male	56	Former/current	T2a	IIIA	4.5
1684	1684LC	CHG021073	31	1	Female	58	Never	T1b	IIIA	2.5
2655	CHG021080	CHG021079	7.1	1	Female	71	Never	T1b	IIIA	2.2
2926	CHG021088	CHG021087	11.9667	1	Female	37	Never	T1b	IIIA	2.3
1964	CHG021084	CHG021083	53.8333	0	Female	61	Never	T2a	IB	1
3021	CHG021090	CHG021089	29	0	Female	62	Former/current	T1a	IIIA	1.5
1229	CHG021092	CHG021091	3.6	1	Female	73	Never	T2a	IIIA	3
2437	CHG020830	CHG020831	31.8667	0	Male	63	Former/current	T1a	IA	1.5
2371	CHG020836	CHG020837	49.9333	0	Female	62	Never	T2a	IB	3
2354	CHG020834	CHG020835	64.5333	0	Male	73	Never	T1b	IA	2.5
2421	CHG020840	CHG020841	56.3	0	Male	61	Never	T1b	IA	1.6
2357	CHG020842	CHG020843	57	0	Male	54	Never	T1b	IA	2.4
2391	CHG020844	CHG020845	64.8667	0	Female	62	Never	T1a	IA	1
2381	CHG020832	CHG020833	56.6667	0	Male	76	Former/current	T1b	IA	2
2298	CHG020824	CHG020825	63.7667	0	Male	54	Former/current	T1b	IA	2.5
2291	CHG020822	CHG020823	57.8333	0	Female	84	Never	T1a	IA	2
2300	CHG020820	CHG020821	48.8333	0	Male	78	Never	T2a	IB	3
2394	CHG020826	CHG020827	64.8333	0	Male	77	Former/current	T1a	IA	1.8
2340	CHG020817	CHG020816	57.1333	0	Male	47	Never	T1b	IA	3
2285	CHG020818	CHG020819	49.0667	0	Male	61	Former/current	T1a	IA	2
2393	CHG020812	CHG020813	64.7667	0	Male	70	Former/current	T1a	IA	1.5
2406	CHG020804	CHG020805	33.8333	0	Female	70	Never	T1a	IA	2
2399	CHG020801	CHG020800	58.4333	0	Male	56	Never	T1b	IA	5
2443	CHG020808	CHG020809	62.5667	0	Female	61	Never	T1a	IA	1.7
4021	CHG020795	CHG020794	43.7	0	Female	44	Never	T1a	IA	1.5
3157	CHG020293	CHG020292	12.3	0	Female	55	Never	T2a	IB	4
2798	CHG020269	CHG020268	42.4333	0	Female	70	Never	T1b	IA	2.5
2910	CHG020277	CHG020276	38.1	0	Male	61	Never	T4	IIIA	1.5
3426	CHG020257	CHG020256	31.9333	0	Female	64	Never	T1a	IA	1.8
2753	CHG020273	CHG020272	40.9333	0	Male	55	Never	T2a	IB	3
2219	CHG020062	CHG020061	47.8333	0	Male	37	Never	T1a	IA	1.2
1435	CHG020059	CHG020060	58.5333	0	Female	60	Never	T2a	IB	2.5
1375	CHG020058	CHG020057	10.7	1	Female	57	Former/current	T1b	IA	3
2057	CHG020056	CHG020055	69.1333	0	Female	53	Never	T2a	IB	3.5
2246	CHG020054	CHG020053	59	0	Female	67	Never	T1a	IA	2
1307	CHG020052	CHG020051	40.7	0	Female	79	Never	T1b	IA	2.2
1539	CHG020050	CHG020049	61.7333	0	Male	74	Former/current	T2a	IB	1.2
1244	CHG020048	CHG020047	43.6	0	Female	68	Never	T2a	IB	3
2272	CHG020046	CHG020045	59.9333	0	Female	55	Never	T1a	IA	2
1414	CHG020035	CHG020036	54.8333	0	Male	77	Former/current	T1b	IA	2.5
2240	CHG020033	CHG020034	58.5	0	Female	76	Never	T2a	IB	1.7
2270	CHG020030	CHG020029	66.3	0	Male	54	Former/current	T1b	IA	2.5
1423	CHG020028	CHG020027	8.23	1	Female	53	Never	T2a	IB	3.5
2129	CHG019678	CHG019677	26	0	Female	48	Never	T2a	IB	4.3
1829	CHG019670	CHG019669	27.1333	0	Male	62	Never	T2a	IB	3.5
1873	CHG019682	CHG019681	33.2667	0	Male	60	Never	T1a	IA	1.8
1889	CHG019676	1889N	33.6	0	Male	76	Former/current	T1a	IA	2
2210	CHG019684	CHG020318	28	0	Male	71	Former/current	T1a	IA	1.5
1851	CHG019680	CHG019679	23.57	1	Female	72	Never	T2a	IB	3.6
1906	CHG019674	CHG019673	72.3667	0	Male	56	Never	T1a	IA	2
2254	CHG019686	CHG019685	17.7667	0	Male	71	Former/current	T1a	IA	0.5
1924	CHG019672	CHG019671	33.97	0	Male	50	Never	T1a	IA	0.7
2732	CHG019708	CHG020274	4.17	1	Male	77	Former/current	T2a	IB	3
2267	CHG019738	2267N	66.4	0	Female	71	Never	T1b	IA	3
2274	CHG019718	CHG019719	66.8333	0	Male	65	Never	T1b	IA	3
1474	CHG020315	CHG020314	41.5	0	Male	74	Former/current	T2a	IB	2.5
2045	CHG019716	CHG020319	69.6667	0	Female	59	Never	T1b	IA	2
1412	CHG019736	CHG019737	13.4	1	Female	56	Never	T1a	IA	1.5
1242	CHG020333	CHG019733	53.4	0	Female	57	Never	T1b	IA	3
1404	CHG019730	CHG019731	62.7667	0	Female	65	Never	T2a	IB	2.8
2509	CHG019551	CHG019552	62.3	0	Female	57	Never	T1a	IA	1.7
2633	CHG019789	CHG019549	53.5	0	Female	68	Never	T2a	IB	2
2578	CHG019548	CHG019547	44.3667	0	Female	47	Never	T1b	IA	2.5
2532	CHG019546	CHG019545	62.9	0	Male	71	Never	T2a	IB	3.1
2661	CHG019540	CHG019539	55.2667	0	Female	42	Never	T1a	IA	1.5
2628	CHG019538	CHG019537	56.0333	0	Female	67	Never	T1a	IA	2
2648	CHG019536	CHG019535	54.3333	0	Male	67	Former/current	T1b	IA	2
2542	CHG019530	CHG019529	54.5333	0	Male	68	Former/current	T1a	IA	2.8
2641	CHG019526	CHG019525	61.1667	0	Male	59	Former/current	T2a	IB	0.7
1836	CHG019786	CHG019787	54.6667	0	Female	64	Never	T2a	IB	3
1850	CHG019790	CHG019791	27	1	Female	64	Never	T2a	IB	4
1890	CHG019518	1890N	72.7	0	Female	44	Never	T2a	IB	3.8
2066	CHG019516	2066N	27.5	0	Male	75	Former/current	T1a	IA	2
2373	CHG019514	CHG019513	12.8	1	Male	62	Never	T1b	IA	2.2
2508	CHG018362	CHG018361	61.0333	0	Male	48	Never	T1a	IA	0.8
2561	CHG018364	CHG018363	62.5	0	Male	39	Former/current	T1a	IA	1.6
3809	CHG018345	CHG018346	40.8	0	Female	61	Never	T1a	IA	1
3815	CHG018347	CHG018348	42.9333	0	Female	65	Never	T1a	IA	0.7
2537	CHG018354	CHG018353	45.7	0	Female	53	Never	T1a	IA	2
3482	CHG018349	CHG019777	47.7333	0	Female	57	Never	T1b	IA	2
1877	CHG019123	CHG019713	54.0333	0	Female	60	Never	T1a	IA	1.5
1927	CHG019121	CHG019712	32.9333	0	Male	68	Former/current	T2a	IB	3.3
1901	CHG019117	CHG019116	55.3667	0	Female	67	Never	T2a	IB	3.5
1919	CHG019115	CHG019711	72.1333	0	Female	68	Never	T2a	IB	4.5
2159	CHG019113	CHG019112	10.93	1	Male	55	Former/current	T1b	IA	2.5
1706	CHG019109	CHG019108	27	1	Female	66	Never	T2a	IB	2
1653	CHG019107	CHG019106	36	0	Male	48	Never	T1b	IA	2.5
1600	CHG017878	CHG017877	73.2	0	Female	55	Never	T1b	IA	2.2
