# Supplementary material for: A seven-gene prognostic signature predicts overall survival of patients with lung adenocarcinoma (LUAD)
Source: Cancer Cell Int. 2021 Jun 6;21:294. doi: 10.1186/s12935-021-01975-z (PMC8183047; doi:10.1186/s12935-021-01975-z)
Supplement: Supplementary file 2 — Additional file 2: Table S2: The 31 unreported prognostic genes associated with lung adenocarcinoma patients survival. [file 12935_2021_1975_MOESM2_ESM.xlsx]

## Sheet: Sheet1
Gene ID	logFC	logCPM	P.value	FDR
ENSG00000043591.5	-1.35376	3.81791	6.4228e-29	5.54752e-28
ENSG00000054356.13	2.25086	-0.685342	5.86677e-20	3.14358e-19
ENSG00000066248.14	1.56825	1.46343	2.61262e-34	2.95567e-33
ENSG00000092853.13	1.64355	2.28343	1.06902e-38	1.49219e-37
ENSG00000102385.12	1.46129	-0.180735	1.32371e-20	7.34304e-20
ENSG00000121753.12	1.07948	2.67499	1.62109e-25	1.16758e-24
ENSG00000123219.12	1.16174	2.41548	1.09275e-33	1.20674e-32
ENSG00000133878.8	-1.37412	0.508565	2.45026e-33	2.65128e-32
ENSG00000137812.19	1.24481	2.85521	1.03939e-32	1.09114e-31
ENSG00000139304.12	-2.18111	4.18651	1.708e-48	3.63832e-47
ENSG00000141161.11	-1.14448	0.978759	5.18542e-24	3.44971e-23
ENSG00000145040.3	1.07292	-1.99169	4.5366e-07	1.02869e-06
ENSG00000154330.12	-1.28701	5.29776	5.42546e-60	1.81864e-58
ENSG00000155511.17	-2.14001	5.00527	5.25268e-60	1.76214e-58
ENSG00000159212.12	2.38507	6.09457	4.22357e-101	7.01113e-99
ENSG00000159708.17	-1.21471	4.80441	1.38188e-23	8.99086e-23
ENSG00000165495.15	-1.40868	4.8179	4.84132e-67	2.16628e-65
ENSG00000166920.12	1.51867	1.03699	2.27467e-35	2.71022e-34
ENSG00000166984.11	1.33763	-2.60569	2.17008e-11	6.82921e-11
ENSG00000168497.4	-1.81651	7.11464	2.94104e-93	3.47142e-91
ENSG00000176406.22	2.53737	0.710261	3.20223e-31	3.11884e-30
ENSG00000179144.4	-1.28112	4.61389	2.54052e-71	1.32982e-69
ENSG00000180785.9	2.27565	-1.96399	4.1981e-14	1.57954e-13
ENSG00000182255.6	-1.41744	1.74316	8.72047e-23	5.4483e-22
ENSG00000187848.12	-1.02031	0.894622	1.67702e-24	1.14586e-23
ENSG00000197753.8	4.04833	-2.02867	9.32943e-36	1.12934e-34
ENSG00000197768.10	1.10644	1.18659	9.05897e-32	9.07553e-31
ENSG00000203805.10	3.1106	-0.631434	1.20759e-35	1.45505e-34
ENSG00000204176.13	-1.0787	3.87794	3.56268e-36	4.4009e-35
ENSG00000205038.11	-2.57071	5.88594	2.85917e-90	2.91272e-88
ENSG00000276409.4	-1.25856	2.6465	6.15133e-22	3.66459e-21
